# Supplementary material for: Modified Crosstalk between Phytohormones in Arabidopsis Mutants for PEP-Associated Proteins
Source: Int J Mol Sci. 2024 Jan 27;25(3):1586. doi: 10.3390/ijms25031586 (PMC10855609; doi:10.3390/ijms25031586)
Supplement: Supplementary file 1 [file ijms-25-01586-s001.zip]

Archive with 1 entries (1 files):
- ijms-2813658-supplementary.pdf
